# Supplementary material for: Dataset concerning plasmonic thermal destruction of murine melanoma by gold nanoparticles obtained by green chemistry
Source: Data Brief. 2020 Feb 29;29:105370. doi: 10.1016/j.dib.2020.105370 (PMC7068629; doi:10.1016/j.dib.2020.105370)
Supplement: Multimedia component 1 [file mmc1.xlsx]

## Sheet: Weight + volume
		After administration (D10)					After administration (D13)					After administration (D16)					After administration (D19)					After administration (D22)
Animal group	Number	body weight(g)	length(mm)	width(mm)	thick(mm)	volume(mm3)	body weight(g)	length(mm)	width(mm)	thick(mm)	volume(mm3)	body weight(g)	length(mm)	width(mm)	thick(mm)	volume(mm3)	body weight(g)	length(mm)	width(mm)	thick(mm)	volume(mm3)	body weight(g)	length(mm)	width(mm)	thick(mm)	volume(mm3)
Group1 (NP1,OD=1.2) (No exposure)	1	17.1	8.96	8.41	4.73	178.211	18.1	11.93	9.46	6.59	371.866	20	13.61	11.39	9.02	699.131	22.5	16.89	15.82	10.37	1385.43					death
	2	16.3	9.86	8.92	4.34	190.854	17.7	12.79	9.43	5.72	344.944	19.7	15.15	13.04	10.61	1048.03					death
	3	16.6	10.07	8.27	3.75	156.148	17.4	13.66	12.29	8.37	702.584	19.7	16.12	13.01	10.39	1089.5					death
	4	17.4	9.06	8.07	3.7	135.261	18.3	11.12	10.62	7.41	437.54	20.3	12.38	11.95	10.05	743.404					death
	5	16.8	9.33	6.59	4.19	128.81	16.1	11.6	9.13	6.26	331.492	17.5	11.76	11.1	8.55	558.041	22.5	15.46	15.38	12.59	1496.79	23.3	27.54	25.44	12.16	4259.76
AV		16.84				157.857	17.52				437.685	19.44				827.622	22.5				1441.11	23.3				4259.76
SD		7.53108				70.5958	7.83518				195.739	8.69383				370.124	10.0623				1019.02	10.4201				3012.1
Group2 (NP2,OD=1.2) (No exposure)	1	17	9.57	6.57	4.08	128.265	17.2	14.47	10.01	7.6	550.41	19.1	18.65	15.11	10.15	1430.14					death					death
	2	14.9	9.27	7.81	4.75	171.947	17.1	13.35	8.43	6.07	341.56	16.6	16.79	12.13	8.62	877.786	18.2	21.78	17.78	7.67	1485.1	21.2	23.75	21.23	11.95	3012.67
	3	16.6	9.44	7.24	4.64	158.562	14.7	13.62	10.03	7.39	504.769					death					death					death
	4	16.4	8.59	7.37	3.85	121.868	16.1	10.62	8.36	6.21	275.672	17.2	15.33	13.32	10.79	1101.64	18.3	17.88	15.32	10.89	1491.5	22.5	24.53	22.4	10.12	2780.33
	5	17.1	7.09	6.95	3.78	93.1307	17.6	11.83	9.43	5.88	327.977	18.7	14.28	13.37	9.15	873.475	21.1	18.99	15.12	9.95	1428.47	23.4	26.82	23.85	10.03	3207.88
AV		16.4				134.755	16.54				400.078	17.9				1070.76	19.2				1488.3	22.3667				3000.29
SD		7.3343				60.2641	7.39691				178.92	8.00512				568.261	8.5865				744.15	10.0027				1448.25
Group3 (PBS) (4h after administration)	1	17.9	9.55	6.7	4	127.97	16.8	11.17	8.83	5.85	288.496	16.7	12.5	11.67	9.43	687.801	17.9	18.78	14.83	10.16	1414.82	22.6	25.8	22.25	11.15	3200.33
	2	18.1	9.75	7.13	3.16	109.838	15.8	9.1	8.38	5.68	216.573	16.8	15.74	8.23	8.46	547.955	23	20.73	13.28	9.46	1302.14					death
	3	16.5	9.42	6.75	3.6	114.453	19	12.35	11.31	7.47	521.699	21.2	15.82	12.04	10.84	1032.36	18.5	20.91	15.99	8.94	1494.55					death
	4	16.7	8.52	7.08	4.51	136.025	13.8	9.32	7.78	5.03	182.362	18.7	11.77	8.05	5.4	255.821	19.2	13.17	12.05	9.24	733.187	20.9	26.05	18.55	11.9	2875.2
	5	14.2	8.19	7.71	4.1	129.447	16.2	13.75	8.51	6.57	384.386	14.7	15.25	13.04	8.69	864.047	14.7	19.35	17.46	6.9	1165.59	19.99	24.73	18.99	8.33	1955.98
AV		16.68				123.547	16.32				318.703	17.85				675.046	19.65				1236.17	21.75				2677.17
SD		7.45952				55.2517	7.29853				142.528	7.98276				301.89	8.78775				552.834	9.7269				1358.53
Group4 （NP1,OD=0.6） (4h after administration)	1	13.5	8.85	6.69	4.16	123.15	14.8	11.07	8.43	6.1	284.626	15.4	14.18	7.8	4.91	271.533	20.1	20.87	11.3	8.14	959.832	22	25.5	20.17	10.17	2615.39
	2	17.3	8.73	7.23	4.73	149.274	18.1	11.6	6.91	5.12	205.199	18.6	11.96	8.04	4.36	209.625	18.1	14.88	11.43	9.35	795.117	19.7	25.3	19.66	10.87	2703.36
	3	14.4	8.29	7.29	3.66	110.594	16.8	11.08	8.4	4.94	229.888	18.3	17.88	9.79	5.45	476.998	18.5	18.24	12.51	7.33	836.288					death
	4	16	7.47	5.76	3.19	68.6284					death
	5	15.6	6.51	4.73	2.09	32.178					death
AV		15.36				127.673	16.5667				239.905	17.4333				319.385	18.9				877.474	20.85				2659.38
SD		6.8692				50.4956	9.56477				141.4	9.81495				138.898	11.0274				506.61	12.0378				1535.39
Group5 (NP1,OD=1.2) (4h after administration)	1	15	7.67	5.74	4.76	104.781	15.4	12.36	7.79	4.65	223.861	17.3	12.12	9.32	6.88	388.577	16.5	17.21	10.45	9.78	879.44	19.6	19.04	15.25	10.42	1512.78
	2	14.9	8.88	6.14	4.17	113.681	14.7	11.53	7.93	5.03	229.954					death
	3	14.8	7.35	6.57	3.66	88.3698	13.7	8.31	6.37	4.17	110.369	15.8	12.7	7.85	4.89	243.754	18.6	20.81	10.87	7.84	886.722	20	20.83	15.17	9.6	1516.76
	4	16.4	8.39	6.33	3.73	99.0477	15.7	6.81	7.99	4.09	111.272	18.5	9.87	9.46	4.78	223.155	19.5	15.9	12.61	8.26	828.061					death
	5	15.1	8.22	5.6	4.13	95.0561	15	10.81	6.24	4.99	168.299	18.1	12.32	8.18	6.18	311.403	18.3	16.12	14.24	9.23	1059.37	20.6	23.01	18.96	10.79	2353.67
AV		15.24				100.187	14.9				168.751	17.2				291.722	18.225				913.398	20.0667				1794.4
SD		6.81554				44.8051	6.66348				75.4677	8.6				142.581	9.1125				456.699	10.0333				897.201
Group6 （NP2,OD=0.6） (4h after administration)	1	13.7	7.79	6.58	3.97	101.748	14.7	9.49	7.7	6	219.219	15.2	14.43	13.99	8.62	870.084	15.5	18.57	16.51	8.8	1349	17.6	21.96	19.48	10.23	2188.1
	2	15.1	7.86	6.37	4.18	104.643	14.6	8.3	7.68	3.31	105.496	16.7	12.12	8.4	5.45	277.427	16	20.79	15.96	8.17	1355.44	17.6	22.12	18.77	11.65	2418.5
	3	16.8	8.62	6.88	4.65	137.886	18.6	9.4	8.93	8.05	337.867	17.1	10.91	9.4	10.8	553.792					death
	4	16.7	7.22	7.96	4.5	129.31	18	9.99	9.17	5.57	255.129	19.8	13.84	12.97	7.31	656.09	24.2	19.59	15.72	9.09	1399.65					death
	5	13.3	8.82	7	4.11	126.876	13.6	7.93	6.86	4.62	125.664	14.8	11.31	10.41	6.38	375.581	18.6	17.83	16.62	8.31	1231.27					death
AV		15.12				120.092	15.9				208.675	16.72				546.595	18.575				1333.84	17.6				2303.3
SD		6.76187				53.7069	7.1107				93.3223	7.47741				244.445	8.30699				596.512	7.87096				1030.07
Group7 (NP2,OD=1.2) (4h after administration)	1	15.4	8.75	6.42	3.46	97.1827	15.2	8.32	8.07	4.81	161.477	14.5	9.49	8.44	5.55	222.265	15.2	20.46	15.8	7.2	1163.76	15.3	20.75	16.72	8.97	1556.03
	2	15.5	7.56	6.62	3.94	98.593					death
	3	16	8.27	6.9	4.79	136.666	16.1	11.97	10.6	7.79	494.205	18.1	13.51	12.25	8.7	719.914	20.9	18.93	14.14	10.86	1453.45					death
	4	15.7	8.47	6.64	3.98	111.919					death
	5	16.4	7.45	6.64	4.38	108.335					death
AV		15.8				110.539	15.65				327.841	16.3				471.09	18.05				1308.61	15.3				1556.03
SD		7.06597				49.4346	6.99889				146.615	7.28958				333.111	8.07221				925.325	6.84237				1100.28
Group8 (NP1,OD=1.2) (4h and 24h after irradiation)	1	16.1	8.27	7.46	4.67	144.056	17.1	9.44	8.58	5.83	236.101	18.1	11.6	10.59	8.86	544.199	18.4	15.23	11.55	9.13	803.013	21.1	18.95	16.17	12.04	1844.66
	2	17.6	8.47	7.24	3.99	122.339	18.4	10.11	7.58	6.1	233.733	19.1	12.93	12.76	8.98	740.791	18.8	13.3	12.33	9.65	791.247	19.3	19.46	18.35	12.49	2230.03
	3	19	8.88	7.6	3.77	127.215	19.4	13.25	9.33	5.26	325.127	23	14.53	12.11	8.31	731.107	22.5	16.85	15.46	9.31	1212.63	24.2	23.61	15.75	9.04	1680.8
	4	16.5	8.1	4.91	2.42	48.1229	18.3	9.28	6.06	5.4	151.839	16.3	10.76	9.87	8.32	441.797	16.1	11.87	11.2	9.46	628.825	16.8	21.94	14.86	9.7	1581.24
	5	16.5	8.32	6.94	3.88	112.017	16.3	8.65	7.17	6.21	192.574	17.3	13.46	9.19	8.48	524.477	16.9	15.55	9.79	10.11	769.545	18.8	19.82	16.98	11.93	2007.48
AV		17.14				110.75	17.9				227.875	18.76				596.474	18.54				841.053	20.04				1868.84
SD		7.66524				49.5289	8.00512				101.909	8.38973				487.167	8.29134				376.13	8.96216				835.771
Group9 (NP2,OD=1.2) (4h and 24h after irradiation)	1	13.9	7.55	6.73	4.73	120.169					death					death
	2	18.8	8.35	6.2	2.82	72.9957	18.5	8.73	6.38	5.23	145.649					death
	3	17	7.85	6.37	5.42	135.512	18.6	12.74	10.46	6.98	465.079	21.9	15.8	14.1	7.45	829.856	21.3	20.11	15.74	8.55	1353.17	22.4	26.53	21.01	12.08	3366.67
	4	11.7	7.33	5.8	3.43	72.9115										death
	5															death
AV		15.35				100.397	18.6				305.364	21.9				829.856	21.3				1353.17	22.4				3366.67
SD		7.675				50.1986	9.3				215.925	10.95				829.856	10.65				676.586	11.2				1683.33
Group10 (PD-1,5mg/kg) (No exposure)	1	16.2	8.47	8.21	3.51	122.04	17.8	12.05	10.67	8.03	516.223	21.3	13.19	11.43	8.93	673.151	22.6	17.97	15.56	8.95	1251.27	25.5	28.94	22.13	12.5	4002.76
	2	17.6	9.28	6.2	3.23	92.9206	17.6	10.76	9.89	7.34	390.548	20.1	11.92	10.53	9.34	586.167	20.2	18.58	15.94	9.74	1442.32					death
	3	17.9	10.2	7.25	3.51	129.782	17.6	14.52	13.7	6.98	694.245	20.4	15.15	13.79	8.24	860.744	22	19.53	15.15	9.7	1435.02	25.7	31.96	24.53	15.69	6150.31
	4	17.7	8.36	7.41	5.34	165.4	19.6	14.67	8.67	6.85	435.622	18.7	14.8	11.32	7.57	634.124	20.3	17.52	15.95	10.76	1503.41	21.7	26.12	21.67	12.53	3546.12
	5	16.6	9.27	7.59	4.62	162.53	18.3	13.02	10.69	6.62	460.698	20.1	16.11	15.15	8.5	1037.28					death					death
AV		17.2				134.535	18.18				499.467	19.825				758.294	21.275				1408	24.3				4566.4
SD		7.69207				60.1657	8.13034				223.369	8.86601				339.119	9.51447				629.679	10.8673				2042.16

## Sheet: Phototherapy
Animal group	Number	Phototherapy time (min)
		0	1	2	3	4	5	6	7	8	9	10
group3 (PBS)	1	36.5	42	40.9	42.4	42.1	41.8	41.4	41.3	41.2	41	41
	2	34	36.2	36.3	36.9	35.6	35.5	36.4	35.7	36.9	36.3	37.1
	3	32.8	41.5	44	44.3	43.5	45.1	44.4	44.9	45.1	45.2	45.3
	4	35	42	42.5	43	43	43.3	43.3	43.4	43.3	43.7	43.9
	5	34.7	41.3	42.1	42.4	42.5	42.8	42.8	43	43.2	43.1	43.1
group4 (NP1,OD=0.6)	1	35	38.7	39.8	40	40.4	40.6	40.7	40.7	42.7	42.8	42.7
	2	33.8	45.5	46.5	47	47.9	47.8	47.9	48.2	47.7	48.4	48.5
	3	32.6	39.6	40	39.9	39.9	40	40	39.8	40	39.9	40
	4	35.5	42.5	43.9	43.9	44.1	44.4	44.3	44	44.4	44.3	44
	5	30.1	45.5	46.9	47.2	47.1	47.5	47	47.1	43.7	43.6	43.5
group5 (NP1,OD=1.2)	1	31.2	44.5	45.8	46.7	46.9	47.4	47.7	47.5	47.4	47.5	47.6
	2	32.6	37.9	39.2	40.3	40.9	41.2	41.3	40.7	41.4	41.7	42.3
	3	32.5	50.4	48.5	47.2	46	45.8	45.9	45.2	45.9	46.3	47.2
	4	33.3	36	57.1	57.1	57.7	55.3	59.3	58.6	58.9	60.1	62
	5	36	41.1	41.1	41.6	41.9	41.9	42	41.9	41.8	42.5	42.2
group6 (NP2,OD=0.6)	1	37.1	60.7	56.3	60.8	61.7	61.5	62.3	61.6	60.8	61.2	61.3
	2	35.6	46.1	50.2	50.1	50.1	50	49.9	49.8	49.5	49.5	49.6
	3	36.5	55.2	56.3	57.9	50.7	50.4	50.1	50.2	50.3	50	49.5
	4	35.5	47.5	48.7	49.2	49.4	49	48.9	47.3	46.9	46.5	46.4
	5	33.4	47.9	49.1	49.3	50.8	50.9	52.2	51.8	50.2	50.6	49.9
group7 (NP2,OD=1.2)	1	35.1	51.8	53.7	54.7	55.1	56.4	57.4	57.5	56.3	56.9	56.8
	2	36.3	45.7	46.8	47	46.9	47.1	47.2	47.1	47.1	47	47.1
	3	33.1	35.7	36.6	37	37.7	38	37.6	37.6	37.8	38.4	39.1
	4	35.3	42.7	43.5	43.4	45.3	45.1	45	45	44.9	45.1	45
	5	35.4	49.6	51	50.6	51.2	50.9	51.2	50.8	50.6	50.4	50.4
group8 (NP1,OD=1.2,T=4h)	1	36.9	51.1	53.7	57.1	55.3	47.9	58.5	57.3	57.5	57.3	57.1
	2	35.9	45.7	46.4	47.4	47.8	48.4	47.9	47.9	47.9	48.5	48.6
	3	36.5	47.1	46.1	44.9	44.8	45.3	45.3	45.2	45.6	45.8	46.4
	4	36.7	46	47	47.9	50.3	50.1	49.7	50.3	50.2	49.7	50
	5	31.1	40.5	41.1	41.6	41.5	41.9	41.8	42.2	42.5	42.4	42.6
group8 (NP1,OD=1.2,T=24h)	1	30.5	51.2	54.1	53.3	53.7	53	49.3	49.1	49.2	49.4	49
	2	31.6	54.7	55	54.3	55.3	54.9	54.6	54.8	54.4	54.7	53.5
	3	35	45.1	44.1	44.3	44.7	44.8	45.1	44.4	44.6	45.5	45.7
	4	31.6	39.2	40.4	40.9	41.6	42	42.1	42.4	42.2	42.5	42.5
	5	33.8	45.1	46.7	47.3	48.4	48.5	47.3	48	48.5	49.4	49.4
group9 (NP2,OD=1.2,T=4h)	1	36.5	42.1	43.6	44.1	44.4	44.3	44.4	44.5	44.6	44.4	44.3
	2	37.8	48.2	48.5	48.9	48.5	49	48.5	49.2	53.3	51.9	50.1
	3	32.7	40.3	39.7	40.3	40.2	40.1	40.6	40.3	40.5	40.4	40.3
	4	31.7	37.9	40	41	40.8	41.7	41.9	42.5	42.6	43.1	42.8
group9 (NP2,OD=1.2,T=24h)	1	34.9	41.5	44.2	45.2	45.1	45.3	45.5	45.1	44.7	44.7	44.6
	2	35.5	39.9	41	40.9	43	43.5	43.6	44	43.9	44.1	44.4
	3	36.1	45.5	46.8	47.6	47.9	48.4	48.8	48.7	48.5	48.4	48.5

## Sheet: D10
Animal group	Number	body weight(g)	length(mm)	width(mm)	thick(mm)	Animal group	body weight(g)	length(mm)	width(mm)	thick(mm)	厚(mm)
Group 1 (NP1,OD=1.2) (no exposure)	1	17.1	8.96	8.41	4.73	Group2 (NP2,OD=1.2) (No exposure)	1	17	9.57	6.57	4.08
	2	16.3	9.86	8.92	4.34		2	14.9	9.27	7.81	4.75
	3	16.6	10.07	8.27	3.75		3	16.6	9.44	7.24	4.64
	4	17.4	9.06	8.07	3.7		4	16.4	8.59	7.37	3.85
	5	16.8	9.33	6.59	4.19		5	17.1	7.09	6.95	3.78
Group3 (PBS) (4h after administration)	1	17.9	9.55	6.7	4	Group4 （NP1,OD=0.6） (4h after administration)	1	13.5	8.85	6.69	4.16
	2	18.1	9.75	7.13	3.16		2	17.3	8.73	7.23	4.73
	3	16.5	9.42	6.75	3.6		3	14.4	8.29	7.29	3.66
	4	16.7	8.52	7.08	4.51		4	16	7.47	5.76	3.19
	5	14.2	8.19	7.71	4.1		5	15.6	6.51	4.73	2.09
Group5 (NP1,OD=1.2) (4h after administration)	1	15	7.67	5.74	4.76	Group6 （NP2,OD=0.6） (4h after administration)	1	13.7	7.79	6.58	3.97
	2	14.9	8.88	6.14	4.17		2	15.1	7.86	6.37	4.18
	3	14.8	7.35	6.57	3.66		3	16.8	8.62	6.88	4.65
	4	16.4	8.39	6.33	3.73		4	16.7	7.22	7.96	4.5
	5	15.1	8.22	5.6	4.13		5	13.3	8.82	7	4.11
Group7 (NP2,OD=1.2) (4h after administration)	1	15.4	8.75	6.42	3.46	Group8 (NP1,OD=1.2) (4h and 24h after irradiation)	1	16.1	8.27	7.46	4.67
	2	15.5	7.56	6.62	3.94		2	17.6	8.47	7.24	3.99
	3	16	8.27	6.9	4.79		3	19	8.88	7.6	3.77
	4	15.7	8.47	6.64	3.98		4	16.5	8.1	4.91	2.42
	5	16.4	7.45	6.64	4.38		5	16.5	8.32	6.94	3.88
Group9 (NP2,OD=1.2) (4h and 24h after irradiation)	1	13.9	7.55	6.73	4.73	Group10 (PD-1,5mg/kg) (no exposure)	1	16.2	8.47	8.21	3.51
	2	18.8	8.35	6.2	2.82		2	17.6	9.28	6.2	3.23
	3	17	7.85	6.37	5.42		3	17.9	10.2	7.25	3.51
	4	11.7	7.33	5.8	3.43		4	17.7	8.36	7.41	5.34
	5						5	16.6	9.27	7.59	4.62

## Sheet: D13
Animal group	Number	body weight(g)	length(mm)	width(mm)	thick(mm)	Animal group	body weight(g)	length(mm)	width(mm)	thick(mm)	厚(mm)
Group 1 (NP1,OD=1.2) (no exposure)	1	18.1	11.93	9.46	6.59	Group2 (NP2,OD=1.2) (No exposure)	1	17.2	14.47	10.01	7.6
	2	17.7	12.79	9.43	5.72		2	17.1	13.35	8.43	6.07
	3	17.4	13.66	12.29	8.37		3	14.7	13.62	10.03	7.39
	4	18.3	11.12	10.62	7.41		4	16.1	10.62	8.36	6.21
	5	16.1	11.6	9.13	6.26		5	17.6	11.83	9.43	5.88
Group3 (PBS) (4h after administration)	1	16.8	11.17	8.83	5.85	Group4 （NP1,OD=0.6） (4h after administration)	1	14.8	11.07	8.43	6.1
	2	15.8	9.1	8.38	5.68		2	18.1	11.6	6.91	5.12
	3	19	12.35	11.31	7.47		3	16.8	11.08	8.4	4.94
	4	13.8	9.32	7.78	5.03		4	death
	5	16.2	13.75	8.51	6.57		5	death
Group5 (NP1,OD=1.2) (4h after administration)	1	15.4	12.36	7.79	4.65	Group6 （NP2,OD=0.6） (4h after administration)	1	14.7	9.49	7.7	6
	2	14.7	11.53	7.93	5.03		2	14.6	8.3	7.68	3.31
	3	13.7	8.31	6.37	4.17		3	18.6	9.4	8.93	8.05
	4	15.7	6.81	7.99	4.09		4	18	9.99	9.17	5.57
	5	15	10.81	6.24	4.99		5	13.6	7.93	6.86	4.62
Group7 (NP2,OD=1.2) (4h after administration)	1	15.2	8.32	8.07	4.81	Group8 (NP1,OD=1.2) (4h and 24h after irradiation)	1	17.1	9.44	8.58	5.83
	2	death					2	18.4	10.11	7.58	6.1
	3	16.1	11.97	10.6	7.79		3	19.4	13.25	9.33	5.26
	4	death					4	18.3	9.28	6.06	5.4
	5	death					5	16.3	8.65	7.17	6.21
Group9 (NP2,OD=1.2) (4h and 24h after irradiation)	1	death				Group10 (PD-1,5mg/kg) (no exposure)	1	17.8	12.05	10.67	8.03
	2	18.5	8.73	6.38	5.23		2	17.6	10.76	9.89	7.34
	3	18.6	12.74	10.46	6.98		3	17.6	14.52	13.7	6.98
	4	death					4	19.6	14.67	8.67	6.85
	5	death					5	18.3	13.02	10.69	6.62

## Sheet: D16
Animal group	Number	body weight(g)	length(mm)	width(mm)	thick(mm)	Animal group	body weight(g)	length(mm)	width(mm)	thick(mm)	厚(mm)
Group 1 (NP1,OD=1.2) (no exposure)	1	20	13.61	11.39	9.02	Group2 (NP2,OD=1.2) (No exposure)	1	19.1	18.65	15.11	10.15
	2	19.7	15.15	13.04	10.61		2	16.6	16.79	12.13	8.62
	3	19.7	16.12	13.01	10.39		3	death
	4	20.3	12.38	11.95	10.05		4	17.2	15.33	13.32	10.79
	5	17.5	11.76	11.1	8.55		5	18.7	14.28	13.37	9.15
Group3 (PBS) (4h after administration)	1	16.7	12.5	11.67	9.43	Group4 （NP1,OD=0.6） (4h after administration)	1	15.4	14.18	7.8	4.91
	2	16.8	15.74	8.23	8.46		2	18.6	11.96	8.04	4.36
	3	21.2	15.82	12.04	10.84		3	18.3	17.88	9.79	5.45
	4	18.7	11.77	8.05	5.4		4	death
	5	14.7	15.25	13.04	8.69		5	death
Group5 (NP1,OD=1.2) (4h after administration)	1	17.3	12.12	9.32	6.88	Group6 （NP2,OD=0.6） (4h after administration)	1	15.2	14.43	13.99	8.62
	2	death					2	16.7	12.12	8.4	5.45
	3	15.8	12.7	7.85	4.89		3	17.1	10.91	9.4	10.8
	4	18.5	9.87	9.46	4.78		4	19.8	13.84	12.97	7.31
	5	18.1	12.32	8.18	6.18		5	14.8	11.31	10.41	6.38
Group7 (NP2,OD=1.2) (4h after administration)	1	14.5	9.49	8.44	5.55	Group8 (NP1,OD=1.2) (4h and 24h after irradiation)	1	18.1	11.6	10.59	8.86
	2	death					2	19.1	12.93	12.76	8.98
	3	18.1	13.51	12.25	8.7		3	23	14.53	12.11	8.31
	4	death					4	16.3	10.76	9.87	8.32
	5	death					5	17.3	13.46	9.19	8.48
Group9 (NP2,OD=1.2) (4h and 24h after irradiation)	1	death				Group10 (PD-1,5mg/kg) (no exposure)	1	21.3	13.19	11.43	8.93
	2	death					2	20.1	11.92	10.53	9.34
	3	21.9	15.8	14.1	7.45		3	20.4	15.15	13.79	8.24
	4	death					4	18.7	14.8	11.32	7.57
	5	death					5	20.1	16.11	15.15	8.5

## Sheet: D19
Animal group	Number	body weight(g)	length(mm)	width(mm)	thick(mm)	Animal group	body weight(g)	length(mm)	width(mm)	thick(mm)	厚(mm)
Group 1 (NP1,OD=1.2) (no exposure)	1	22.5	16.89	15.82	10.37	Group2 (NP2,OD=1.2) (No exposure)	1	death
	2	death					2	18.2	21.78	17.78	7.67
	3	death					3	death
	4	death					4	18.3	17.88	15.32	10.89
	5	22.5	15.46	15.38	12.59		5	21.1	18.99	15.12	9.95
Group3 (PBS) (4h after administration)	1	17.9	18.78	14.83	10.16	Group4 （NP1,OD=0.6） (4h after administration)	1	20.1	20.87	11.3	8.14
	2	23	20.73	13.28	9.46		2	18.1	14.88	11.43	9.35
	3	18.5	20.91	15.99	8.94		3	18.5	18.24	12.51	7.33
	4	19.2	13.17	12.05	9.24		4	death
	5	14.7	19.35	17.46	6.9		5	death
Group5 (NP1,OD=1.2) (4h after administration)	1	16.5	17.21	10.45	9.78	Group6 （NP2,OD=0.6） (4h after administration)	1	15.5	18.57	16.51	8.8
	2	death					2	16	20.79	15.96	8.17
	3	18.6	20.81	10.87	7.84		3	death
	4	19.5	15.9	12.61	8.26		4	24.2	19.59	15.72	9.09
	5	18.3	16.12	14.24	9.23		5	18.6	17.83	16.62	8.31
Group7 (NP2,OD=1.2) (4h after administration)	1	15.2	20.46	15.8	7.2	Group8 (NP1,OD=1.2) (4h and 24h after irradiation)	1	18.4	15.23	11.55	9.13
	2	death					2	18.8	13.3	12.33	9.65
	3	20.9	18.93	14.14	10.86		3	22.5	16.85	15.46	9.31
	4	death					4	16.1	11.87	11.2	9.46
	5	death					5	16.9	15.55	9.79	10.11
Group9 (NP2,OD=1.2) (4h and 24h after irradiation)	1	death				Group10 (PD-1,5mg/kg) (no exposure)	1	22.6	17.97	15.56	8.95
	2	death					2	20.2	18.58	15.94	9.74
	3	21.3	20.11	15.74	8.55		3	22	19.53	15.15	9.7
	4	death					4	20.3	17.52	15.95	10.76
	5	death					5	death

## Sheet: D22
Animal group	Number	body weight(g)	length(mm)	width(mm)	thick(mm)	Animal group	body weight(g)	length(mm)	width(mm)	thick(mm)	厚(mm)
Group 1 (NP1,OD=1.2) (no exposure)	1	death				Group2 (NP2,OD=1.2) (No exposure)	1	death
	2	death					2	21.2	23.75	21.23	11.95
	3	death					3	death
	4	death					4	22.5	24.53	22.4	10.12
	5	23.3	27.54	25.44	12.16		5	23.4	26.82	23.85	10.03
Group3 (PBS) (4h after administration)	1	22.6	25.8	22.25	11.15	Group4 （NP1,OD=0.6） (4h after administration)	1	22	25.5	20.17	10.17
	2	death					2	19.7	25.3	19.66	10.87
	3	death					3	death
	4	20.9	26.05	18.55	11.9		4	death
	5	19.99	24.73	18.99	8.33		5	death
Group5 (NP1,OD=1.2) (4h after administration)	1	19.6	19.04	15.25	10.42	Group6 （NP2,OD=0.6） (4h after administration)	1	17.6	21.96	19.48	10.23
	2	death					2	17.6	22.12	18.77	11.65
	3	20	20.83	15.17	9.6		3	death
	4	death					4	death
	5	20.6	23.01	18.96	10.79		5	death
Group7 (NP2,OD=1.2) (4h after administration)	1	15.3	20.75	16.72	8.97	Group8 (NP1,OD=1.2) (4h and 24h after irradiation)	1	21.1	18.95	16.17	12.04
	2	death					2	19.3	19.46	18.35	12.49
	3	death					3	24.2	23.61	15.75	9.04
	4	death					4	16.8	21.94	14.86	9.7
	5	death					5	18.8	19.82	16.98	11.93
Group9 (NP2,OD=1.2) (4h and 24h after irradiation)	1	death				Group10 (PD-1,5mg/kg) (no exposure)	1	25.5	28.94	22.13	12.5
	2	death					2	death
	3	22.4	26.53	21.01	12.08		3	25.7	31.96	24.53	15.69
	4	death					4	21.7	26.12	21.67	12.53
	5	death					5	death

## Sheet: Sheet5
Animal group	Number	Phototherapy time(min)
		0	1	2	3	4	5	6	7	8	9	10
Group3 (PBS)	1	36.5	42	40.9	42.4	42.1	41.8	41.4	41.3	41.2	41	41
	2	34	36.2	36.3	36.9	35.6	35.5	36.4	35.7	36.9	36.3	37.1
	3	32.8	41.5	44	44.3	43.5	45.1	44.4	44.9	45.1	45.2	45.3
	4	35	42	42.5	43	43	43.3	43.3	43.4	43.3	43.7	43.9
	5	34.7	41.3	42.1	42.4	42.5	42.8	42.8	43	43.2	43.1	43.1
Group 4 (NP1,OD=0.6)	1	35	38.7	39.8	40	40.4	40.6	40.7	40.7	42.7	42.8	42.7
	2	33.8	45.5	46.5	47	47.9	47.8	47.9	48.2	47.7	48.4	48.5
	3	32.6	39.6	40	39.9	39.9	40	40	39.8	40	39.9	40
	4	35.5	42.5	43.9	43.9	44.1	44.4	44.3	44	44.4	44.3	44
	5	30.1	45.5	46.9	47.2	47.1	47.5	47	47.1	43.7	43.6	43.5
Group5 (NP1,OD=1.2) (4h after administration)	1	31.2	44.5	45.8	46.7	46.9	47.4	47.7	47.5	47.4	47.5	47.6
	2	32.6	37.9	39.2	40.3	40.9	41.2	41.3	40.7	41.4	41.7	42.3
	3	32.5	50.4	48.5	47.2	46	45.8	45.9	45.2	45.9	46.3	47.2
	4	33.3	36	57.1	57.1	57.7	55.3	59.3	58.6	58.9	60.1	62
	5	36	41.1	41.1	41.6	41.9	41.9	42	41.9	41.8	42.5	42.2
Group6 （NP2,OD=0.6） (4h after administration)	1	37.1	60.7	56.3	60.8	61.7	61.5	62.3	61.6	60.8	61.2	61.3
	2	35.6	46.1	50.2	50.1	50.1	50	49.9	49.8	49.5	49.5	49.6
	3	36.5	55.2	56.3	57.9	50.7	50.4	50.1	50.2	50.3	50	49.5
	4	35.5	47.5	48.7	49.2	49.4	49	48.9	47.3	46.9	46.5	46.4
	5	33.4	47.9	49.1	49.3	50.8	50.9	52.2	51.8	50.2	50.6	49.9
Group7 (NP2,OD=1.2) (4h after administration)	1	35.1	51.8	53.7	54.7	55.1	56.4	57.4	57.5	56.3	56.9	56.8
	2	36.3	45.7	46.8	47	46.9	47.1	47.2	47.1	47.1	47	47.1
	3	33.1	35.7	36.6	37	37.7	38	37.6	37.6	37.8	38.4	39.1
	4	35.3	42.7	43.5	43.4	45.3	45.1	45	45	44.9	45.1	45
	5	35.4	49.6	51	50.6	51.2	50.9	51.2	50.8	50.6	50.4	50.4

## Sheet: Sheet6
Animal group	Number	Phototherapy time(min)
		0	1	2	3	4	5	6	7	8	9	10
Group8 (NP1,OD=1.2) (4h and 24h after irradiation)	1	36.9	51.1	53.7	57.1	55.3	47.9	58.5	57.3	57.5	57.3	57.1
	2	35.9	45.7	46.4	47.4	47.8	48.4	47.9	47.9	47.9	48.5	48.6
	3	36.5	47.1	46.1	44.9	44.8	45.3	45.3	45.2	45.6	45.8	46.4
	4	36.7	46	47	47.9	50.3	50.1	49.7	50.3	50.2	49.7	50
	5	31.1	40.5	41.1	41.6	41.5	41.9	41.8	42.2	42.5	42.4	42.6
Group9 (NP2,OD=1.2) (4h and 24h after irradiation)	1	36.5	42.1	43.6	44.1	44.4	44.3	44.4	44.5	44.6	44.4	44.3
	2	37.8	48.2	48.5	48.9	48.5	49	48.5	49.2	53.3	51.9	50.1
	3	32.7	40.3	39.7	40.3	40.2	40.1	40.6	40.3	40.5	40.4	40.3
	4	31.7	37.9	40	41	40.8	41.7	41.9	42.5	42.6	43.1	42.8
Animal group	Number	Phototherapy time(min)
		0	1	2	3	4	5	6	7	8	9	10
Group8 (NP1,OD=1.2) (4h and 24h after irradiation)	1	30.5	51.2	54.1	53.3	53.7	53	49.3	49.1	49.2	49.4	49
	2	31.6	54.7	55	54.3	55.3	54.9	54.6	54.8	54.4	54.7	53.5
	3	35	45.1	44.1	44.3	44.7	44.8	45.1	44.4	44.6	45.5	45.7
	4	31.6	39.2	40.4	40.9	41.6	42	42.1	42.4	42.2	42.5	42.5
	5	33.8	45.1	46.7	47.3	48.4	48.5	47.3	48	48.5	49.4	49.4
Group9 (NP2,OD=1.2) (4h and 24h after irradiation)	1	34.9	41.5	44.2	45.2	45.1	45.3	45.5	45.1	44.7	44.7	44.6
	2	35.5	39.9	41	40.9	43	43.5	43.6	44	43.9	44.1	44.4
	3	36.1	45.5	46.8	47.6	47.9	48.4	48.8	48.7	48.5	48.4	48.5
